# Supplementary material for: Resolving the structural basis of therapeutic antibody function in cancer immunotherapy with RESI
Source: Nat Commun. 2025 Jul 23;16:6768. doi: 10.1038/s41467-025-61893-w (PMC12284157; doi:10.1038/s41467-025-61893-w)
Supplement: Supplementary file 4 — Source Data [file 41467_2025_61893_MOESM4_ESM.xlsx]

## Sheet: Fig.4
4f	CD20 oligomers
	monomers	dimers	trimers and tetramers
OBZ1	48.28	27.59	24.13
OBZ2	34.475	50.005	15.52
OBZ3	53.45	34.48	12.07
c-TCE1	51.73	31.03	17.24
c-TCE2	43.1	37.93	18.97
c-TCE3	43.105	20.69	36.205
c-TCE4	29.31	34.485	36.205
i-TCE1	34.48	24.14	41.38
i-TCE2	36.205	15.515	48.28
i-TCE3	22.415	24.135	53.45
i-TCE4	20.69	24.14	55.17
4g	Direct cell death
% AnnV/PI double positive cells
12.5 nM drug concentration
	Raji
untreated	3.05	2.39	2.37
Rituximab	4.03	4.17	3.85
i-TCE	7.17	7.2	7.82
c-TCE	18.1	16.5	15.1
Obinutuzumab	23.6	18.2	21.6
4h	CD20 binding
Raji
drug concentration (nM)	Rituximab			i-TCE			c-TCE			Obinutuzumab
200	10155	10130	10199	8482	8538	8941	4103	4059	4086	6239	6239	6261
50	8929	8867	8599	7860	7875	8073	3401	3314	3342	5417	5477	5479
12.5	5925	5992	5783	5755	5781	6015	2561	2510	2391	4576	4442	4595
3.125	2656	2717	2584	2497	2602	2571	1708	1686	1678	2463	2420	2474
0.78125	1380	1407	1407	1496	1526	1540	1364	1331	1357	1666	1638	1651
0.195312	1181	1169	1168	1188	1227	1200	1282	1329	1265	1242	1294	1263
0.0488281	3323	3450	0	1179	1056	1091	930	3002	0	1643	1404	1318
0.012207	0	5703*	1251	0	3898*	0	0	0	1702	1381	3537	34793*
0	4499	6132*	2541	4499	6132*	2541	4499	6132*	2541	4499	6132*	2541
blue* = values have been excluded from graph and statistics

## Sheet: Supp. Fig. 11
Direct cell death
% AnnV/PI double positive cells
12.5 nM drug concentration
	OCI-LY18			SU-DHL-6
untreated	5.88	5.47	6.36	9.16	8.77	9.6
Rituximab	8.42	8.49	5.95	19.7	20.6	21.2
i-TCE	18.3	15.3	14.5	30.5	31.7	35.5
c-TCE	22.7	22	19.8	35.6	37.2	37.9
Obinutuzumab	20.9	21.7	20.7	35.8	37.2	39.1
